# Supplementary material for: New Insights into Renal Failure in a Cohort of 317 Patients with Autosomal Dominant Forms of Alport Syndrome: Report of Two Novel Heterozygous Mutations in COL4A3
Source: J Clin Med. 2022 Aug 19;11(16):4883. doi: 10.3390/jcm11164883 (PMC9409901; doi:10.3390/jcm11164883)
Supplement: Supplementary file 1 [file jcm-11-04883-s001.zip]

Archive with 1 entries (1 files):
- jcm-1756647-supplementary.pdf
